# Supplementary material for: Full-Length Transcriptome Sequencing Reveals the Molecular Mechanism of Metasequoia glyptostroboides Seed Responding to Aging
Source: Antioxidants (Basel). 2023 Jun 27;12(7):1353. doi: 10.3390/antiox12071353 (PMC10376015; doi:10.3390/antiox12071353)
Supplement: Supplementary file 1 [file antioxidants-12-01353-s001.zip]

Archive with 2 entries (2 files):
- Supplementary Table.xlsx
- Supplementary Figure.pdf
